# Supplementary material for: Hospital accreditation: an umbrella review
Source: Int J Qual Health Care. 2023 Feb 4;35(1):mzad007. doi: 10.1093/intqhc/mzad007 (PMC9950788; doi:10.1093/intqhc/mzad007)
Supplement: mzad007_Supp [file mzad007_supp.zip]

Archive with 3 entries (3 files):
- suppl_data/Clean_Supplementary_file_3.docx
- suppl_data/search_strategy.docx
- suppl_data/Supplementary_file_2.__Quality_Assessment.docx
